# Supplementary material for: Kindlin-2 suppresses transcription factor GATA4 through interaction with SUV39H1 to attenuate hypertrophy
Source: Cell Death Dis. 2019 Nov 26;10(12):890. doi: 10.1038/s41419-019-2121-0 (PMC6877536; doi:10.1038/s41419-019-2121-0)
Supplement: Supplementary file 6 — Table S1 [file 41419_2019_2121_MOESM6_ESM.xlsx]

## Sheet: Sheet1
RNA sequencing in control or Kindlin-2 siRNA-treated cardiomyocytes
Kindlin-2 si	Control si	log2 Fold	p value	Ref_gene	Entrez	Symbol
2391.18	4.07056	9.19828	1.98926e-19	ENSMUSG00000069895	52335	Atxn1l
870.039	3.05292	8.15474	1.13665e-12	ENSMUSG00000031149	54637	Praf2
116.385	1.01764	6.83753	5.34043e-06	ENSMUSG00000036186	56279	Fam69b
420.776	5.08821	6.36975	4.0936e-08	ENSMUSG00000110195	207728	Pde2a
133.476	2.03528	6.03521	1.16411e-05	ENSMUSG00000097328	21944	Tnfsf12
2355.37	38.6704	5.92858	3.27269e-15	ENSMUSG00000035621	59090	Midn
813.067	17.2999	5.55454	4.28674e-09	ENSMUSG00000054074	72668	Skida1
511.931	12.2117	5.38961	8.16787e-07	ENSMUSG00000031737	54352	Irx5
183.937	5.08821	5.17591	2.70117e-05	ENSMUSG00000093445	231798	Lrch4
1130.48	32.5645	5.11749	4.20193e-07	ENSMUSG00000027338	26434	Prnd
1657.88	66.1467	4.64752	1.00337e-09	ENSMUSG00000015846	20181	Rxra
5824.13	263.569	4.46579	3.43836e-12	ENSMUSG00000021944	14463	Gata4
44.7635	2.03528	4.45902	0.00585289	ENSMUSG00000091135	102632642	Lgals1-ps2
377.641	17.2999	4.44818	2.1114e-05	ENSMUSG00000044876	72667	Zfp444
21.9748	1.01764	4.43255	0.0209444	ENSMUSG00000064666	100217419	Snora52
555.881	26.4587	4.39296	1.0406e-05	ENSMUSG00000021573	72948	Tppp
424.032	22.3881	4.24337	1.49489e-05	ENSMUSG00000079444	-	Gm21981
6721.03	356.174	4.23803	2.78073e-12	ENSMUSG00000006356	68337	Crip2
1495.91	79.376	4.23618	2.3831e-07	ENSMUSG00000087679	109299	Tmem250-ps
74.877	4.07056	4.20122	0.00281309	ENSMUSG00000070354	101488212	Evi2
4774.23	270.693	4.14054	1.60234e-10	ENSMUSG00000028630	69181	Dyrk2
35.8108	2.03528	4.13709	0.0101598	ENSMUSG00000102059	100504501	Gm20257
3840.7	224.899	4.09402	3.42857e-09	ENSMUSG00000006219	74202	Fblim1
240.095	14.247	4.07488	0.000118229	ENSMUSG00000041263	72296	Rusc1
1685.55	103.799	4.02135	3.22887e-07	ENSMUSG00000042804	100129	Gpr153
6807.3	427.409	3.99339	2.28836e-08	ENSMUSG00000103585	93701	Pcdhgb4
30.9275	2.03528	3.92559	0.0177447	ENSMUSG00000113362	105245048	Gm40557
3355.63	224.899	3.89924	7.06735e-09	ENSMUSG00000037972	20621	Snn
29.2997	2.03528	3.84759	0.0171714	ENSMUSG00000046413	319388	Irx3os
28.4858	2.03528	3.80694	0.0168674	ENSMUSG00000095562	-	Gm21887
851.319	61.0585	3.80144	7.25661e-06	ENSMUSG00000075528	69684	Aarsd1
567.275	41.7233	3.76512	2.71981e-05	ENSMUSG00000051390	81630	Zbtb22
96.8518	7.12349	3.76512	0.00171888	ENSMUSG00000045877	75727	4933415A04Rik
27.672	2.03528	3.76512	0.0336987	ENSMUSG00000040133	381413	Gpr176
900.152	68.182	3.72271	9.30295e-06	ENSMUSG00000047824	68911	Pygo2
1341.28	101.764	3.72031	1.6571e-06	ENSMUSG00000032289	207596	Thsd4
26.0442	2.03528	3.67766	0.0289	ENSMUSG00000079845	434794	Xlr4a
26.0442	2.03528	3.67766	0.0366977	ENSMUSG00000040231	58867	Syngr4
37.4385	3.05292	3.61626	0.0232258	ENSMUSG00000099250	103949	Rn7s2
37.4385	3.05292	3.61626	0.0289225	ENSMUSG00000101628	-	Gm28177
161.148	13.2293	3.60658	0.00130086	ENSMUSG00000035184	629059	Fam124a
6981.47	584.126	3.57918	2.02237e-09	ENSMUSG00000017817	59091	Jph2
242.537	20.3528	3.5749	0.00106294	ENSMUSG00000104222	640370	Gm7292
787.023	68.182	3.52894	1.82633e-05	ENSMUSG00000025409	110962	Mbd6
46.3912	4.07056	3.51055	0.0122165	ENSMUSG00000061878	20698	Sphk1
7206.1	641.114	3.49057	2.5851e-09	ENSMUSG00000053110	22601	Yap1
22.7887	2.03528	3.48502	0.047728	ENSMUSG00000037014	20608	Sstr4
556.695	50.8821	3.45166	1.86436e-05	ENSMUSG00000021464	26564	Ror2
21.9748	2.03528	3.43255	0.0333509	ENSMUSG00000070000	74015	Fcho1
54.53	5.08821	3.42182	0.00988691	ENSMUSG00000115293	107522	Ece2
43.1357	4.07056	3.40558	0.0279258	ENSMUSG00000106339	-	Gm43489
52.9023	5.08821	3.3781	0.0108413	ENSMUSG00000111409	213211	Rnf26
2803.01	269.675	3.37768	8.83001e-07	ENSMUSG00000049878	109263	Rlf
1163.04	112.958	3.36404	2.86353e-05	ENSMUSG00000033066	14457	Gas7
144.057	14.247	3.33791	0.00170165	ENSMUSG00000048763	15410	Hoxb3
20.347	2.03528	3.32152	0.03131	ENSMUSG00000002083	170770	Bbc3
91.1547	9.15877	3.31509	0.00551664	ENSMUSG00000048191	353328	Muc6
30.1136	3.05292	3.30215	0.0308034	ENSMUSG00000038292	384619	Ccdc155
948.985	98.7112	3.2651	5.79409e-05	ENSMUSG00000039741	268515	Bahcc1
2011.91	211.669	3.24868	2.92536e-06	ENSMUSG00000033209	209683	Ttc28
1217.57	129.24	3.23587	1.48592e-05	ENSMUSG00000055053	18029	Nfic
2891.72	307.328	3.23408	2.43372e-06	ENSMUSG00000029528	19303	Pxn
75.6909	8.14113	3.21682	0.00653683	ENSMUSG00000001520	60345	Nrip2
65.9244	7.12349	3.21016	0.00968199	ENSMUSG00000056687	100036768	Gm11696
896.897	100.746	3.15421	0.000188505	ENSMUSG00000029071	13542	Dvl1
61.855	7.12349	3.11823	0.015133	ENSMUSG00000027364	75083	Usp50
17.0915	2.03528	3.06998	0.0497311	ENSMUSG00000025407	14632	Gli1
261.256	31.5469	3.04989	0.00274011	ENSMUSG00000040896	56543	Kcnd3
772.373	95.6583	3.01334	2.85541e-05	ENSMUSG00000020167	21423	Tcf3
90.3408	11.1941	3.01264	0.0145652	ENSMUSG00000025075	226243	Habp2
655.988	82.4289	2.99245	0.000729667	ENSMUSG00000079478	56390	Sssca1
294.625	37.6527	2.96805	0.00385827	ENSMUSG00000079677	68165	Fdx1l
867.597	112.958	2.94124	0.000359994	ENSMUSG00000074247	66498	Dda1
46.3912	6.10585	2.92559	0.036283	ENSMUSG00000110899	-	Gm48840
2205.62	292.063	2.91683	2.47732e-05	ENSMUSG00000038872	11906	Zfhx3
22.7887	3.05292	2.90005	0.0282291	ENSMUSG00000061527	110308	Krt5
730.865	98.7112	2.88832	0.000580739	ENSMUSG00000074793	72630	Hspa12b
37.4385	5.08821	2.87929	0.0377868	ENSMUSG00000028600	242608	Podn
44.7635	6.10585	2.87406	0.0303647	ENSMUSG00000022763	72168	Aifm3
44.7635	6.10585	2.87406	0.0482433	ENSMUSG00000086810	102634517	Gm13110
356.48	48.8468	2.86749	0.00140126	ENSMUSG00000022436	57028	Sh3bp1
29.2997	4.07056	2.84759	0.0462944	ENSMUSG00000024339	21355	Tap2
108.246	15.2646	2.82605	0.00763498	ENSMUSG00000051373	227721	Plpp7
56.9717	8.14113	2.80694	0.038056	ENSMUSG00000107994	352968	D830050J10Rik
4734.35	710.314	2.73664	1.21743e-05	ENSMUSG00000047045	209497	Tmem164
53.7161	8.14113	2.72205	0.0427648	ENSMUSG00000105703	108168162	Gm43305
414.265	63.0938	2.71499	0.00474541	ENSMUSG00000049115	11607	Agtr1a
354.852	54.9526	2.69096	0.00588362	ENSMUSG00000111497	71766	Raver1
71.6215	11.1941	2.67766	0.0269851	ENSMUSG00000026344	72585	Lypd1
78.1326	12.2117	2.67766	0.0294623	ENSMUSG00000055633	68992	Zfp580
1268.03	204.546	2.63209	0.000965679	ENSMUSG00000090115	224836	Usp49
37.4385	6.10585	2.61626	0.0474258	ENSMUSG00000081344	629957	Gm14303
255.559	41.7233	2.61473	0.00683775	ENSMUSG00000029168	65254	Dpysl5
342.644	55.9703	2.61398	0.00498331	ENSMUSG00000034613	319468	Ppm1h
3804.08	624.832	2.60601	2.14265e-05	ENSMUSG00000001098	330171	Kctd10
6782.07	1114.32	2.60557	2.95903e-05	ENSMUSG00000034165	12445	Ccnd3
451.704	76.3231	2.56519	0.00411481	ENSMUSG00000000148	231841	Brat1
48.019	8.14113	2.5603	0.047309	ENSMUSG00000023995	70026	Tspo2
1274.54	216.758	2.55582	0.00106831	ENSMUSG00000027238	228564	Frmd5
6797.53	1172.32	2.53564	2.47401e-05	ENSMUSG00000030208	13730	Emp1
47.2051	8.14113	2.53564	0.0440197	ENSMUSG00000111187	-	AC132392.1
2652.44	460.991	2.52451	0.000742705	ENSMUSG00000051413	54711	Plagl2
466.354	81.4113	2.51812	0.00533752	ENSMUSG00000037536	78938	Fbxo34
359.735	64.1114	2.48828	0.00968929	ENSMUSG00000067825	74043	Pex26
377.641	68.182	2.46955	0.000896714	ENSMUSG00000057863	54217	Rpl36
899.338	165.876	2.43876	0.00200403	ENSMUSG00000034892	20090	Rps29
93.5963	17.2999	2.43569	0.0277892	ENSMUSG00000048856	104910	Slc25a47
115.571	21.3705	2.43509	0.0184072	ENSMUSG00000082399	100503653	Gm14036
362.991	67.1643	2.43417	0.00713117	ENSMUSG00000049823	193736	Zbtb12
2679.3	502.715	2.41404	0.000299961	ENSMUSG00000001517	14235	Foxm1
192.89	36.6351	2.39648	0.0116547	ENSMUSG00000039781	12009	Cep131
117.199	22.3881	2.38815	0.035047	ENSMUSG00000049734	22040	Trex1
1321.74	253.393	2.38299	0.00211025	ENSMUSG00000017837	71966	Nkiras2
140.801	27.4763	2.3574	0.0315313	ENSMUSG00000099876	-	Gm29650
371.944	73.2702	2.34379	0.0172759	ENSMUSG00000091736	100073351	Yy2
126.965	25.441	2.31921	0.0258118	ENSMUSG00000078201	227615	Tmem203
152.196	30.5292	2.31766	0.0159003	ENSMUSG00000041939	17855	Mvk
70.8076	14.247	2.31325	0.0492137	ENSMUSG00000040434	228366	Large2
552.625	111.941	2.30357	0.00993629	ENSMUSG00000033669	223669	Zfp7
5939.7	1223.2	2.27972	9.17526e-05	ENSMUSG00000107023	-	Gm42715
616.922	127.205	2.27793	0.00266797	ENSMUSG00000003344	208198	Btbd2
2064	427.409	2.27175	0.000526599	ENSMUSG00000059273	330474	Zc3h4
835.042	174.017	2.26262	0.00378031	ENSMUSG00000071652	109077	Ints5
151.382	31.5469	2.26262	0.0370707	ENSMUSG00000094365	-	Gm21982
447.635	93.623	2.25739	0.00295793	ENSMUSG00000063171	66184	Rps4l
140.801	29.5116	2.25431	0.026422	ENSMUSG00000033033	72691	Calhm2
5221.86	1104.14	2.24164	0.000129817	ENSMUSG00000001419	17261	Mef2d
2544.19	542.403	2.22977	0.000440078	ENSMUSG00000020260	80294	Pofut2
160.335	34.5998	2.21225	0.0220894	ENSMUSG00000036820	245847	Amdhd2
4955.72	1071.58	2.20936	0.000175702	ENSMUSG00000038886	140481	Man2a2
489.956	108.888	2.16981	0.0102338	ENSMUSG00000029720	100316903	Gm20605
516.814	116.011	2.15538	0.0146374	ENSMUSG00000002346	73095	Slc25a42
541.231	123.135	2.13601	0.00870715	ENSMUSG00000014303	83396	Glis2
1066.18	243.216	2.13214	0.00818421	ENSMUSG00000043872	68310	Zmym1
196.145	44.7762	2.13112	0.0328711	ENSMUSG00000036896	12262	C1qc
358.108	82.4289	2.11917	0.020132	ENSMUSG00000027474	228788	Ccm2l
976.657	225.916	2.11206	0.00812205	ENSMUSG00000040612	100039795	Ildr2
785.395	188.264	2.06066	0.00458879	ENSMUSG00000055839	67673	Elob
1968.78	473.203	2.05677	0.00126044	ENSMUSG00000029581	14086	Fscn1
377.641	91.5877	2.04379	0.02032	ENSMUSG00000004947	74198	Dtx2
2417.23	590.232	2.034	0.00278227	ENSMUSG00000094870	72465	Zfp131
1136.99	277.816	2.03302	0.0155199	ENSMUSG00000097589	668253	Dleu2
981.54	243.216	2.01281	0.0106287	ENSMUSG00000054733	110265	Msra
102.549	25.441	2.01108	0.0321086	ENSMUSG00000097971	-	Gm26917
573.786	142.47	2.00986	0.0181348	ENSMUSG00000021504	218271	B4galt7
224.631	55.9703	2.00483	0.0332664	ENSMUSG00000057156	239099	Homez
317.414	79.376	1.99959	0.021728	ENSMUSG00000020219	30055	Timm13
367.874	94.6406	1.95868	0.0183742	ENSMUSG00000017679	76080	Ttpal
1221.64	315.469	1.95324	0.0144574	ENSMUSG00000021277	22031	Traf3
146.499	38.6704	1.92159	0.0457856	ENSMUSG00000031765	17748	Mt1
3986.39	1057.33	1.91466	0.00158197	ENSMUSG00000025958	12912	Creb1
227.887	61.0585	1.90005	0.0454697	ENSMUSG00000045319	227545	Proser2
255.559	69.1996	1.88482	0.0381032	ENSMUSG00000030727	70314	Rabep2
351.597	95.6583	1.87796	0.0273411	ENSMUSG00000039476	20204	Prrx2
394.732	107.87	1.87158	0.0323312	ENSMUSG00000024906	71711	Mus81
822.834	226.934	1.85833	0.028005	ENSMUSG00000113949	56214	Scamp4
2634.53	727.613	1.8563	0.000941105	ENSMUSG00000007892	56040	Rplp1
3193.67	888.401	1.84593	0.00705699	ENSMUSG00000022905	16646	Kpna1
2059.93	574.967	1.84105	0.00323751	ENSMUSG00000005442	71722	Cic
247.42	69.1996	1.83813	0.0462909	ENSMUSG00000037344	83704	Slc12a9
461.47	129.24	1.83618	0.0345368	ENSMUSG00000074923	214230	Pak6
1136.99	319.539	1.83116	0.0137937	ENSMUSG00000042423	14123	Fbrs
701.565	199.458	1.81449	0.0136561	ENSMUSG00000029599	71990	Ddx54
1224.08	349.051	1.81018	0.0135418	ENSMUSG00000028124	14630	Gclm
3655.14	1047.15	1.80345	0.00443694	ENSMUSG00000038437	246198	Mllt6
620.991	178.087	1.80199	0.0289209	ENSMUSG00000020893	18626	Per1
292.997	84.4642	1.79447	0.0450719	ENSMUSG00000061848	102634709	Gm5805
5831.46	1683.18	1.79267	0.00221386	ENSMUSG00000057230	269774	Aak1
874.108	253.393	1.78644	0.0177888	ENSMUSG00000020455	94091	Trim11
1220.82	355.157	1.78132	0.0123252	ENSMUSG00000002379	69875	Ndufa11
572.972	166.893	1.77954	0.0335136	ENSMUSG00000003352	12297	Cacnb3
15344.9	4510.19	1.7665	0.000494838	ENSMUSG00000068566	50918	Myadm
750.398	221.846	1.7581	0.0331955	ENSMUSG00000018820	319740	Zfyve27
2582.44	764.249	1.75662	0.00606421	ENSMUSG00000037552	101497	Plekhg2
476.934	141.452	1.75348	0.0113824	ENSMUSG00000024736	98170	Tmem132a
460.657	137.382	1.7455	0.0366469	ENSMUSG00000010047	15587	Hyal2
2928.34	874.154	1.74413	0.00533591	ENSMUSG00000060591	80876	Ifitm2
4782.36	1431.82	1.73987	0.00215618	ENSMUSG00000022951	54720	Rcan1
161.148	48.8468	1.72205	0.0375612	ENSMUSG00000023009	380969	Nckap5l
575.414	178.087	1.69202	0.0342328	ENSMUSG00000039656	20182	Rxrb
1044.21	325.645	1.68104	0.0164473	ENSMUSG00000035863	18483	Palm
827.717	258.481	1.67908	0.019924	ENSMUSG00000024201	193796	Kdm4b
502.978	157.734	1.673	0.0338442	ENSMUSG00000003346	216169	Abhd17a
1557.77	490.503	1.66715	0.00839993	ENSMUSG00000040488	108075	Ltbp4
7056.35	2238.81	1.65619	0.00341821	ENSMUSG00000030704	19346	Rab6a
360.549	116.011	1.63593	0.0460613	ENSMUSG00000025792	27376	Slc25a10
1221.64	395.862	1.62574	0.0150196	ENSMUSG00000035478	17192	Mbd3
1073.51	348.033	1.62504	0.0219798	ENSMUSG00000033938	66916	Ndufb7
693.427	224.899	1.62447	0.019939	ENSMUSG00000007039	51793	Ddah2
1052.35	341.927	1.62185	0.0262087	ENSMUSG00000047003	22701	Zfp41
1302.21	423.339	1.62108	0.0306123	ENSMUSG00000024948	26412	Map4k2
422.404	137.382	1.62044	0.0442308	ENSMUSG00000060376	12039	Bckdha
411.824	134.329	1.61626	0.046742	ENSMUSG00000028458	21754	Tesk1
851.319	277.816	1.61557	0.0247746	ENSMUSG00000028063	16905	Lmna
11365	3710.32	1.61499	0.00210569	ENSMUSG00000038132	666794	Rbm24
701.565	229.987	1.60903	0.0476758	ENSMUSG00000020085	71361	Aifm2
274.278	90.5701	1.59853	0.0482875	ENSMUSG00000035342	226154	Lzts2
584.367	193.352	1.59565	0.0454604	ENSMUSG00000020163	66594	Uqcr11
699.124	234.057	1.57868	0.032101	ENSMUSG00000020238	103425	Ncln
948.171	318.522	1.57376	0.00752445	ENSMUSG00000033307	17319	Mif
874.922	296.134	1.56291	0.0467663	ENSMUSG00000039316	76438	Rftn1
1193.15	405.021	1.55871	0.0214496	ENSMUSG00000019539	52377	Rcn3
3740.6	1302.58	1.5219	0.0132317	ENSMUSG00000001089	269593	Luzp1
1145.13	401.968	1.51036	0.0276409	ENSMUSG00000002984	53333	Tomm40
1384.41	488.468	1.50294	0.0207303	ENSMUSG00000019428	14232	Fkbp8
732.493	258.481	1.50276	0.0471187	ENSMUSG00000004667	66420	Polr2e
674.707	238.128	1.50252	0.0276236	ENSMUSG00000029478	20602	Ncor2
1323.37	467.097	1.50242	0.0288977	ENSMUSG00000006456	56275	Rbm14
1343.72	476.256	1.49642	0.023283	ENSMUSG00000060572	17150	Mfap2
928.638	330.733	1.48945	0.0463531	ENSMUSG00000022614	105847	Lmf2
928.638	332.769	1.4806	0.0324176	ENSMUSG00000003345	103236	Csnk1g2
5684.96	2039.35	1.47904	0.00859249	ENSMUSG00000017548	52615	Suz12
3658.39	1314.79	1.47638	0.0140716	ENSMUSG00000013033	330814	Adgrl1
1930.53	694.031	1.47592	0.0321788	ENSMUSG00000052852	52250	Reep1
5711.82	2071.92	1.46298	0.00430519	ENSMUSG00000024393	53761	Prrc2a
5913.66	2145.19	1.46295	0.0105937	ENSMUSG00000034109	73124	Golim4
1397.43	510.856	1.45179	0.0395679	ENSMUSG00000015806	110391	Qdpr
1211.87	443.692	1.4496	0.0424491	ENSMUSG00000042507	238317	Elmsan1
883.875	326.663	1.43604	0.048839	ENSMUSG00000037622	230796	Wdtc1
2331.77	861.942	1.43576	0.0240525	ENSMUSG00000059895	19245	Ptp4a3
1753.1	650.273	1.43079	0.0403696	ENSMUSG00000022412	239555	Mief1
963.635	359.227	1.42359	0.0258832	ENSMUSG00000025508	67186	Rplp2
3565.61	1333.11	1.41935	0.0266261	ENSMUSG00000055553	75620	Kxd1
1842.63	699.119	1.39815	0.0296466	ENSMUSG00000094708	100042349	Gm10359
1990.75	761.196	1.38697	0.0473775	ENSMUSG00000025940	70397	Tmem70
2457.92	946.406	1.37691	0.0296447	ENSMUSG00000027519	19334	Rab22a
2896.6	1115.33	1.37688	0.0276248	ENSMUSG00000020922	268490	Lsm12
10057.9	3892.48	1.36957	0.00312031	ENSMUSG00000055609	15126	Hba-x
7424.22	2874.84	1.36876	0.00896665	ENSMUSG00000063457	20054	Rps15
17941.2	6957.61	1.36661	0.00221924	ENSMUSG00000069919	15122	Hba-a1
6856.95	2679.45	1.35563	0.00790353	ENSMUSG00000050708	14325	Ftl1
4386.82	1717.78	1.35263	0.0137439	ENSMUSG00000025362	27370	Rps26
2182.01	854.819	1.35197	0.0276446	ENSMUSG00000003072	66043	Atp5d
1735.19	679.784	1.35195	0.0443645	ENSMUSG00000033955	228140	Tnks1bp1
2065.63	820.219	1.3325	0.028056	ENSMUSG00000030530	18550	Furin
2496.99	1001.36	1.31823	0.032192	ENSMUSG00000001552	16480	Jup
2094.93	845.66	1.30875	0.0341917	ENSMUSG00000020747	71947	Tmem94
11908.7	4811.41	1.30749	0.00849071	ENSMUSG00000039376	68760	Synpo2l
1249.31	507.803	1.29879	0.0329282	ENSMUSG00000029163	100952	Emilin1
2804.63	1158.08	1.27608	0.0388495	ENSMUSG00000004951	15507	Hspb1
3703.16	1529.51	1.27568	0.0236884	ENSMUSG00000022565	18810	Plec
2871.37	1208.96	1.24798	0.034448	ENSMUSG00000027239	17242	Mdk
2593.02	1104.14	1.23171	0.0385323	ENSMUSG00000029713	14693	Gnb2
3613.63	1541.73	1.2289	0.0296177	ENSMUSG00000029860	22793	Zyx
2883.58	1233.38	1.22524	0.0328798	ENSMUSG00000036565	78339	Ttyh3
3048.8	1307.67	1.22124	0.0350459	ENSMUSG00000059070	19899	Rpl18
25603.9	11142.2	1.20033	0.0108933	ENSMUSG00000026864	14828	Hspa5
3621.77	1595.66	1.18254	0.0473738	ENSMUSG00000061887	72475	Ssbp3
6390.59	2818.87	1.18083	0.0131664	ENSMUSG00000028763	15530	Hspg2
5701.24	2517.64	1.1792	0.0319474	ENSMUSG00000093674	67945	Rpl41
7674.9	3431.49	1.16131	0.0192255	ENSMUSG00000003970	26961	Rpl8
7146.69	3240.17	1.14121	0.030905	ENSMUSG00000045128	76808	Rpl18a
3786.17	1723.88	1.13508	0.0401237	ENSMUSG00000002980	57278	Bcam
6125.27	2870.77	1.09334	0.0467356	ENSMUSG00000025369	68094	Smarcc2
24426.2	11772.1	1.05306	0.016807	ENSMUSG00000067274	11837	Rplp0
12995.2	6341.94	1.03499	0.0322114	ENSMUSG00000069917	110257	Hba-a2
20668.5	10095	1.03379	0.0278401	ENSMUSG00000016921	67996	Srsf6
12791.8	6264.6	1.02992	0.037585	ENSMUSG00000030432	19943	Rpl28
