# Supplementary material for: Kindlin-2 suppresses transcription factor GATA4 through interaction with SUV39H1 to attenuate hypertrophy
Source: Cell Death Dis. 2019 Nov 26;10(12):890. doi: 10.1038/s41419-019-2121-0 (PMC6877536; doi:10.1038/s41419-019-2121-0)
Supplement: Supplementary file 7 — Table S2 [file 41419_2019_2121_MOESM7_ESM.xlsx]

## Sheet: Sheet1
Echocardiographic Data of WT and Kindlin-2 cKO Mice Following Saline or ISO Infusion
	WT-Saline (n=6)	cKO-Saline (n=6)	WT-ISO (n=6)	cKO-ISO (n=6)
LVIDs mm	2.28±0.028	2.390±0.015	3.04±0.045*	3.28±0.049**‡
LVPWdmm	0.71±0.047	0.77±0.044	0.85±0.034*	1.17±0.074**‡
EF%	55.9±1.168	56.6±1.981	51.1±1.514*	46.2±1.360**‡
E/A ratio	1.63±0.040	1.61±0.022	1.02±0.049	0.81±0.017**
Values are mean± SE.
*p < 0.05 versus WT saline mice. **p < 0.001 versus WT saline mice.
‡p < 0.001 versus WT-ISO mice.
LVIDs: left ventricular internal diameter(systole)
LVPWd: left ventricular posterior wall (diastole);
EF%:left ventricular ejection fraction
E/A ratio: ratio of peak early diastolic mitral flow velocity (E) and peak late diastolic mitral velocity (A)
